# Supplementary material for: Locomotion dependent neuron-glia interactions control neurogenesis and regeneration in the adult zebrafish spinal cord
Source: Nat Commun. 2021 Aug 11;12:4857. doi: 10.1038/s41467-021-25052-1 (PMC8357999; doi:10.1038/s41467-021-25052-1)
Supplement: Supplementary file 3 — Source data file. [file 41467_2021_25052_MOESM3_ESM.xlsx]

## Sheet: Fig. 1
	Panel 1c				Panel 1g							Panel 1f
	Control	Training	Rest		Control Mef2	Training mef2	control huC/D	training huC/D	control neun	training neun		Control	training
	18	30	9		0.833333	3.5	0.666667	2.66667	0.5	1		1	5.33333
	16	63	10		1.16667	2.83333	0.833333	1.66667	0.5	1.83333		2.33333	4
	16	38	7		0.666667	2.66667	1.16667	2.83333	0.833333	0.833333		2	5.33333
	15	36	10		1	2.16667	1	2.66667	0.5	2.16667		1.33333	5.33333
	21	44	15		1.33333	3	0.333333	2	0.333333	1.83333		1.66667	2.66667
	19	31	9		0.833333	1.5	1.16667	1.33333	0.833333	2.33333			2.33333
	8	46	8		0.833333	3.16667	0.833333	2.16667	0.666667	1.33333			3.66667
	9	41	6
	11	53
	12

## Sheet: Fig. 2
	Panel 2c			Panel 2d			Panel 2e
	responding	non-responding		amplitude	frequency		swim duration sec	# of iputs
	5.3	3.4		3.1	5.3		10.11	2
	6.2	4.2		3.4	6.2		10.91	3
	5.7	5.7		4	5.7		8.32	2
	4.9	6.2		3.6	4.9		10.65	3
	5.1	5.8		4.1	5.1		5.32	1
	7.1	6.2		4.7	4.8		9.69	2
	4.8	6.1		4.4	4.7		12.52	4
	4.7	5.5		4.2	5.8		14.41	4
	5.8	5.7		2.1	7.6		6.77	1
	7.6	5.5		1.8	6.9		16.1	4
	6.9	5.4		1.6	7.1		16.22	5
	7.1	3.8		2.2	5.8
	5.8	3.9		2	5.9
	5.9	4.3		3.7	6
	6	4.5		3.6	8.2
	8.2	4.8		2.5	8
	8	3.7		1.9	7.7
	7.7	6.1		1.6	7
	7	6		1.8	6.5
	6.5	5.8		2.9	6.4
	6.4	5.7		3.6	6.2
	6.2	5.6		4	4.3
	4.3	5.7		2.3	6
	6	6.1		1.8	7.8
	7.8	5.3		1.6	5.4
	5.4	4.8		2.2	7.1
	7.7	4.7		2.8	7.7
		4.4
		4.5
		5.4
		5
		5.1
		5.6
		5.7
		6.3
		2.8
		3.3
		4.7
		5.7
		6.1
		7
		7.1
		6.6
		5.5
		5.4
		6.5
		6.6
		6.1
		6
		6
		5.2
		5.8
		5.9
		5.2
		5
		5.8
		5.9
		6.4
		6.6
		6
		5.8
		5.7
		5.5
		5.6
		5.2
		5
		4.8
		3.9
		3.5
		5
		5.7
		6.2
		6.1
		6
		5.8
		5.7
		6.2
		6.4
		6.7
		4.9
		4.4
		4.7
		4.6
		4.1
		5.3
		5.5
		6.2
		6.6
		6.7
		5.5
		5.2
		4.9
		6.6
		5.2
		5
		4.8
		4.7
		4.8
		4.7
		4.5
		6.3
		5.2
		5.2
		5.1
		5
		4.8
		4.7
		4.9
		5
		6.1
		5.9
		5.5
		5
		5.3
		5.3
		5.4
		7.3
		6.9
		3.5
		8.6
		8.5
		7.3
		7.6
		7
		6.8
		5.7
		8.7
		6.6
		4.5
		4.6
		8.6
		2.8
		2.2
		4.8
		4
		6.6
		5.6
		6.7
		7.2
		7
		7.4
		8
		6.5
		6.8
		7.8
		6.6
		6
		6.5
		6.4
		6.6
		7.2
		7
		6.9
		6.6
		6.8
		6.6
		6.8
		7
		7.3
		7.6
		3.3
		2.3
		5.8
		6.6
		6.1
		7.1

## Sheet: Fig. 3
	Panel 3a - Left				Panel 3a - Right				Panel 3b - Left				Panel 3b - Right				Panel 3c - top			Panel 3c - Bottom
	ACH	Muscarine	Nicotine		ACH 5mM	Muscarine	Nicotine		GABA	muscimol	GABA + gabazine		GABA	muscimol	GABA + gabazine		control	mephenesin		control	mephenesin
	1.73333	0.766667	1.38889		31.8	10.9	22.3		16.9	29.7	0		55.27	76.1	0		0.977778	0.844444		10.0045	9.51579
	1.43333	0.833333	1.5		29	10	17.8		28.9	18.3	0		81.06	63.9	0		0.840909	0.619048		9.18919	10.1923
	1.83333	0.533333	1.2		25.3	8.7	19.1		23.7	26.6	0		81.15	61	0		0.829268	0.615385		11.0588	10.5125
	1.23333	0.6	1.53333		22.1	7.9	20		31.4	32	0		65.01	81.8	0		0.74359	0.636364		5.57586	5.65714
	1.13333	0.7	1.13333		43.7	8.7	12.5		23.4	25.1			99.8	88.3			0.631579	0.678947		7.21106	6.88768
	1.03333	0.733333	1.36667		23.2	10.1	22.3		24.8	22.8			52.53	79
	1.2		1.5		20.2	10.8	11.2		18.3				81.1
	1.81		1.22		20.8	8.8	11.1		26.9				98.8
	0.95				15.9	8.4	22.5		22				72.11
	1.066				20.3	15.6	23.6		27.2				63.47
	1.56				27.7	12.7	16		15.5				49.68
					26.5	14.3	18.9
					36	9	31.2
					26.3	8.5	12.7
					33.1	9.2	42
					14.1	7.6	20
					14.5	12.5	27.6
					21.2	10.6	14.9
					15.3	11.2	15.6
					45.4	12	11.2
					28.1	12.4	24.4
					29.6	8	23.7
					20.8	9.6	25.3
					19.9	7.2	36.3
					29.2	10.8	18.1
					10	13.6	28
					19.2	11.8	11
					18	11.8	28.9
					18.2	14.9	13.5
					9.2	10.4	20.1
					30.4	13	28.8
					15.9	12	18.9
					20	8.9	28.7
					43.8	14.7	25.9
					26.7	12.5	19.8
					18.7	8.7	24.4
					29.1	12.2	12.1
					13.6	14.7	14.9
					8.7	13.9	13.1
					9.5	9.2	10.9
					13.2	13.3	12.1
					27.9	13.9	23
					15.6	12.6	16.1
					21.9	11.5	16.8
					13.5	11.6	23.9
					29.9	11.6	18.5
					29.7	13	21.2
					16.2	11.5	20.5
					14.7	11	23.8
					20.2	12.8	12.8
					15.9	8.5	14.7
					15.4	9.1	15.9
					21.5	13.4	13.5
					11.5	9.9	12.8
					16.5	10.4	12.2
					15.5	15.1	21.3
					10.6	14.7	16.9
					29.5	8.1	16.2
					16.6	13.3	15
					33.2	14.7	20.5
					28.8	9.6	11.2
					22.3	7.9	16
					18.3	8.1	13.6
					11	10.5	11.2
					24.8	10.6	19.6
					27.5	23.2	11.2
					12.7	16.8	8.2
					20.2	15.2	14.6
					20.5	10.1	14.1
					19.2	9.9	17.2
					21.4	12.1	26.8
					27.7	12	16.8
					17.9	13.9	21.3
					9.4	15.7	19.9
					24.2	17	14.8
					13.6	11.1	15.2
					28	12.6	28.2
					18	13.9	20.1
					30.4	8.8	27.7
					15.9	11.5	16.9
					30.4	11.7	19.1
					19.2	13.7	23.1
					19.8	14.9	22.1
					27.2	17.4	23.6
					17.4	13.5	23.8
					18.6	13.8	17.5
					22	17.4	27.2
					24.7	12.5	23.8
					13.8		20.9
					18.3		21.1
					24		26.2
					18.2		27.5
					18.9		18
					12.2		14.1
					17.4		24.9
					29.7		25
					20.9		33.6
					21.2		32.7
					25.5		24.6
					22.4		15.1
					22.4		21.5
					35.1		12.9
					24.6		26.9
					19.6		13.1
					23.5		24.8
					16.4		29.1
					29.8		30.8
					24		32.1
					15.1		33.3
					13.8		26.8
					14.1		28.9
					9.9		18
					14		17.6
					11.1		19.7
					13.1		24.6
					14.3		30.1
					16.5		23.8
					17.2		20.9
					31.8		20.6
					39.2		12.8
					24.5		27.1
					20.1		22.2
					16.5		24.6
					29		14.6
					17		29.8
					32.4		17.2
					20		17.3
					17		18
					14		20.5
					23.4		21
					27.4		26.6
					30.2		28.6
					16.9		18.7
					25.8		16.1
					20.5		18.2
					7.9		16.2
					29.9		25.9
					33.8		20
					17		18.7
					25.7		16.9
					21.4		16.2
					25.3		15.7
					15.1		14.8
					15.1		16
					24.2		17.7
					17.7		25.8
					24.4		20.1
					31		17.8
					30		20.8
					47.3		18.6
					23.5		20.1
					31.5		33.4
					24.8		17.5
					13.8		19.4
					18.3		11.8
					20.4		35.7
					24.4		20.7
					13.9		30.1
					16.9		32.1
					19.6		31.7
					55.6		31.1
					24.1		22.6
					22.1		32.7
					22.4		36.7
					14.5		26.2
					22.4		10.7
					8.4		18.2
					10.5		17
					13.8		14.8
					8.3		12
					18.3		21.5
					10.2		20.8
					11.7		19.3
					8.6		26.5
					42		31.2
					20.8		13.5
					43.9		16.9
					18.9		25.5
					29.2		26.5
					18.8		16.3
					11.6		15.3
					20.2		27.6
					27.6		26.6
					17.5		15.2
					17.5		44.9
					24.6		41
					28.9		11.9
					14.3		9.4
					28.5		13.7
					22.4		11.9
					28.5		12
					18.5		13.1
					15.1		10.8
					12.4		18
					14.1
					14.9
					19.9
					26.2
					24.1
					12.5
					14.5
					21.4
					17.7
					30.3
					25.3
					36.8
					27.3
					24
					17
					17.8
					16.3
					14.8
					23.6
					20
					19
					10.3
					13.4
					22.7
					21
					23.4
					19.5
					16.5
					15.7
					22.9
					21.3
					27.5
					10.1
					19
					15.9
					46
					39.7
					37.2
					21.2
					24.6
					31.2
					12.4
					26.8
					15
					29.3
					10.3
					19.5
					24
					22.3
					32.7
					20.2
					34.7
					32
					37
					32.1
					33
					14.2
					8.2
					19.3
					16.5
					24.3
					14.2
					12.7
					19
					16.6
					21.6
					19.3
					17.7
					21.3
					20.8
					23.1
					11.1
					29.9
					19.2
					20.2
					29.5
					20.2
					10
					13.5
					11
					19.8
					35.1
					20.8
					19.2
					29.9
					24.7
					27.1
					24.1
					25.9
					18.8
					29.7
					27
					13.5
					10.8
					16.8
					18.8
					21.1
					14.1
					14.3
					14.6

## Sheet: Fig. 4
	Panel 4e- left		Panel 4e- middle		Panel 4i
	# of neurons		soma sizes		control	train
	3		72.36		1	1
	4		55.69		1	1
	3		122.5		1	1
	3		100.08		0	3
	4		78.23		1	3
	3		85.6		1	3
	2		75.9		1	4
	3		75		2	3
			69.3		2	1
			95.6		2	1
			108.44		0	2
			99.2		0	3
			83.77		2	2
			59.3		2	4
			64.6		2	4
			75.91		2	2
			71		1	4
			62		2	2
			85.61		2	2
			68.09		1	2
			81		0	2
			66.42		2	3
			77.3		0	3
			67.5		0	2
			74.3		2	2
					2	3
					2	2
					0	2
					2	1
					2	1
					1	1
					1	4
					1	3
					0	3
					2	2
					0	1
					1	1
					1	2
					1	1
					2	1
					0	1
					2	3
					2	3
					1	3
					1	2
					1	2
					1	4
					1	1
					0	1
					1	1
					1	2
					2	2
					1	2
					0	3
					1	1
					1	5
					1	1
					0	4
					2	1
					1	2
					0	2
					2	2
					2	2
					0	1
					1	2
					1	3
					1	4
					0	3
					1	3
					1	2
					1	1
					1	1
					0	2
					0	2
					0	2
					0	2
					0	3
					0	1
					1	3
					1	3
					1	5
					0	5
					0	5
					0	5
					0	3
					0	3
					0	3
						4
						2
						0
						0
						0
						0
						0
						1
						0
						2
						2
						3
						4
						5
						5
						3
						3
						2
						4
						4
						2
						2
						2
						1
						1
						2
						2
						3
						3
						4
						3
						2
						2
						3
						4
						4
						4
						4

## Sheet: Fig. 5
	Panel 5a					Panel 5b - top					Panel 5b -bottom				Panel 5c						Panel 5d - left			Panel 5d - right			Panel 5e - left			Panel 5e - right
	Saline	Nicotine	GABA	Gabazine		Control	ACh	Muscarine	Nicotine		Control	GABA	Gabazine		Saline	Nicotine	Gabazine	Nicotine+Gabazine	Nicotine+GABA		control	training		control	training		Control	training		Control	training
	1.33333	6	0	4		17	26	25	79		17	6	96		17	79	96	98	13		1.73333	1.766		31.8	10.7		16.9	8.1		55.27	67.32
	3.33333	5.66667	0.5	5		10	30	30	68		10	12	75		10	68	75	87	16		1.43333	1.4		29	9.8		28.9	20.7		81.06	87.93
	1	4.33333	1	4		22	23	28	75		22	0	82		22	75	82	77	26		1.83333	1.233		25.3	10.8		23.7	12.2		81.15	78.42
	2	5	0.8	4.66667		16	38	36	88		16	0	72		16	88	72	82	20		1.23333	1.03		22.1	48.6		31.4	11.3		65.01	60.79
		5.33333	0			19	46	27	89		19	3	83		19	89	83	76	32		1.13333	1.533		43.7	16.3		23.4	14.2		99.8	37.21
			0			14	31	32	91		14	1			14	91		85	41		1.03333	1.12		23.2	12.2		24.8	12.1		52.53	20.83
						27	34	23			27				27						1.2	1.92		20.2	9.8		18.3			81.1
						18	33	31			18				18						1.81			20.8	21.5		26.9			98.8
						25	49				25				25						0.95			15.9	14.6		22			72.11
						20					20				20						1.066			20.3	28.9		27.2			63.47
						11					11				11						1.56			27.7	18.3		15.5			49.68
						15					15				15									26.5	14.6
						18					18				18									36	11
																								26.3	24.6
																								33.1	14.6
																								14.1	15.9
																								14.5	13.4
																								21.2	12.8
																								15.3	22.9
																								45.4	23.2
																								28.1	18
																								29.6	13.4
																								20.8	16.3
																								19.9	14.6
																								29.2	31.2
																								10	12.2
																								19.2	14.2
																								18	15.9
																								18.2	13.4
																								9.2	15.9
																								30.4	11
																								15.9	11.6
																								20	14
																								43.8	18.9
																								26.7	14.6
																								18.7	23.8
																								29.1	18.9
																								13.6	23.2
																								8.7	14.6
																								9.5	18.5
																								13.2	24.4
																								27.9	23.2
																								15.6	11.9
																								21.9	13.4
																								13.5	21.4
																								29.9	24.4
																								29.7	11
																								16.2	28.1
																								14.7	32.2
																								20.2	12.2
																								15.9	11
																								15.4	43.8
																								21.5	17.1
																								11.5	20.8
																								16.5	18.3
																								15.5	21
																								10.6	23.4
																								29.5	13.9
																								16.6	8.5
																								33.2	22.9
																								28.8	20.1
																								22.3	18.1
																								18.3	32.5
																								11	15.3
																								24.8	11.6
																								27.5	28
																								12.7	26.9
																								20.2	7.9
																								20.5	14.6
																								19.2	23.2
																								21.4	27
																								27.7	24.4
																								17.9	17
																								9.4	14.2
																								24.2	22
																								13.6	21.4
																								28	22
																								18	22
																								30.4	28.5
																								15.9	19.3
																								30.4	9.2
																								19.2	8.2
																								19.8	13.6
																								27.2	7.6
																								17.4	31.3
																								18.6	23
																								22	8.8
																								24.7	19.5
																								13.8	31.2
																								18.3	18.9
																								24	29.2
																								18.2	36.8
																								18.9	21.1
																								12.2	21.4
																								17.4	21.1
																								29.7	32.8
																								20.9	22
																								21.2	19.5
																								25.5	20.2
																								22.4	16.9
																								22.4	17.1
																								35.1	27.5
																								24.6	33
																								19.6	21.4
																								23.5	24.4
																								16.4	15.3
																								29.8	17.1
																								24	16.5
																								15.1	9.2
																								13.8	15.9
																								14.1	12.8
																								9.9	12.9
																								14	13.4
																								11.1	15.3
																								13.1	29.2
																								14.3	23
																								16.5	17
																								17.2	30.5
																								31.8	22.1
																								39.2	28.7
																								24.5	26
																								20.1	12
																								16.5	22.1
																								29	15.6
																								17	17.7
																								32.4	26.9
																								20	24.4
																								17	17.3
																								14	22.6
																								23.4	14
																								27.4	20.1
																								30.2	19.5
																								16.9	9.8
																								25.8	11
																								20.5	23.8
																								7.9	37.8
																								29.9	29.3
																								33.8	16.1
																								17	15.3
																								25.7	23.2
																								21.4	26.2
																								25.3	22.6
																								15.1	15
																								15.1	33.1
																								24.2	15.9
																								17.7	7.9
																								24.4	12.2
																								31	18.3
																								30	29.9
																								47.3	23.6
																								23.5	21.4
																								31.5	29.9
																								24.8	20.8
																								13.8	18.3
																								18.3	25.6
																								20.4	9.8
																								24.4	20.8
																								13.9	31.7
																								16.9	15.9
																								19.6	31.5
																								55.6	18.3
																								24.1	25.6
																								22.1	27.5
																								22.4	20.1
																								14.5	23.1
																								22.4	26.9
																								8.4	18.9
																								10.5	25
																								13.8	31.1
																								8.3	20.1
																								18.3	38.2
																								10.2	24.4
																								11.7	11.5
																								8.6	17.1
																								42	13.4
																								20.8	24.4
																								43.9	14.6
																								18.9	15.6
																								29.2	13.2
																								18.8	27.8
																								11.6	22.6
																								20.2	16.5
																								27.6	19.5
																								17.5	22.6
																								17.5	20.6
																								24.6	11.2
																								28.9	26.9
																								14.3	25.6
																								28.5	14
																								22.4	17.7
																								28.5	11.69
																								18.5	18.9
																								15.1	17.7
																								12.4	19.5
																								14.1	41.2
																								14.9	21
																								19.9	22
																								26.2	22.3
																								24.1	24.3
																								12.5	19.8
																								14.5	18.5
																								21.4	19.4
																								17.7	17.6
																								30.3	23
																								25.3	21
																								36.8	22.9
																								27.3	19.5
																								24	24.9
																								17	23.6
																								17.8	21.4
																								16.3	29.8
																								14.8	26.3
																								23.6	22
																								20	21
																								19	27.8
																								10.3	29
																								13.4	22.8
																								22.7	19.8
																								21	31.8
																								23.4	34.2
																								19.5
																								16.5
																								15.7
																								22.9
																								21.3
																								27.5
																								10.1
																								19
																								15.9
																								46
																								39.7
																								37.2
																								21.2
																								24.6
																								31.2
																								12.4
																								26.8
																								15
																								29.3
																								10.3
																								19.5
																								24
																								22.3
																								32.7
																								20.2
																								34.7
																								32
																								37
																								32.1
																								33
																								14.2
																								8.2
																								19.3
																								16.5
																								24.3
																								14.2
																								12.7
																								19
																								16.6
																								21.6
																								19.3
																								17.7
																								21.3
																								20.8
																								23.1
																								11.1
																								29.9
																								19.2
																								20.2
																								29.5
																								20.2
																								10
																								13.5
																								11
																								19.8
																								35.1
																								20.8
																								19.2
																								29.9
																								24.7
																								27.1
																								24.1
																								25.9
																								18.8
																								29.7
																								27
																								13.5
																								10.8
																								16.8
																								18.8
																								21.1
																								14.1
																								14.3
																								14.6
																								16.5
																								9.8
																								15
																								17.3
																								23.5
																								22
																								18.9
																								11.5
																								10.6
																								14.9
																								15
																								12.2
																								9.9
																								8.7
																								14.5
																								14.4
																								13.7
																								12.5
																								23.5
																								27.6
																								22.3
																								15.3
																								10.9
																								8.8
																								8.1
																								12.3
																								14.9
																								22.5
																								23.9
																								22.5
																								26.3

## Sheet: Fig. 6
	Panel 6d					Panel 6e				Panel 6f
	Uninjured	injured	ACH	Gabazine		injured	Nicotine	Gabazine		Uninjured	injured	Nicotine	Gabazine
	18	65	71	69		33	31	41		21.3	4.1	12.5	6
	16	49	80	79		27	42	34		18.8	5.4	8.7	4.6
	16	52	72	72		24	39	43		26.7	5	6.8	8.5
	15	59	58	59		25	33	35		22.2	7	9.6	10.5
	21	66	75	69		35	38	37		21.1	4.1	7.6	7.6
	19	52	88	63		37	49	33		25.6	2.5	11.8	9
	8	55				21					5.7
	9
	11
	12

## Sheet: S. Fig. 1
	control										train
0	15.4	16	17.2	18.5	16.8	16.8	18.5	16.1	15.7	18.2	15.5	16.5	16	16.3	18.3	18.1	18.4	19.2	17.8	15.8	16.2	16.5	16.3	16.2	17
1week	15.4	16.2	17.2	18.5	16.9	16.9	18.5	16.2	15.7	18	16	16.8	16.1	16.6	18.7	18.1	19	19.4	18.8	16.5	16.2	17.1	16.4	16.6	17.4
2weeks	15.5	16.2	17.2	18.5	17	16.9	18.5	16.3	15.7	18.3	16.6	17.5	16.4	18	19.3	18.5	20	19.6	19.5	17.2	16.5	18.4	17	17.6	18.8
3weeks	15.8	16.3	17.2	18.6	17.4	17	18.6	16.3	15.9	18.3	17.8	18.1	16.6	18.8	19.9	18.8	20.7	19.9	21	18	16.8	18.9	17	18	19.6
4weeks	15.8	16.3	17.4	18.6	17.6	17	18.6	16.4	16	18.4	20.2	18.9	16.9	20.1	21.2	19	22.2	20.1	22	18.7	17	19.6	17.3	18.8	21
5weeks	15.9	16.5	17.8	18.6	17.6	17.3	18.6	16.4	16.4	18.8	21.7	20	17.4	21.4	22.9	19.6	23.1	20.5	23.3	19.4	17.5	21	17.6	21.5	22.3
6weeks	16.4	17	18.5	19	17.9	17.9	18.9	16.9	17.1	19.5	23.3	21.4	18.2	23.4	24.4	20.4	25	21.2	25	22	18.4	22.4	18.5	23	24

## Sheet: S. Fig. 3
	Panel b
	mef-2			HuC/D			NeuN			GFAP
	Control	Training		Control	Training		Control	Training		Control	Training
	90	82.7		50	92.3		33.3	34.3		8.3	24
	73.7	89.7		50	52.4		46.2	55.6		14.3	5.2
	80.4	76.9		47.4	51.8		25	24		16.7	12
	57.9	63		65.2	52.4		50	28.6		40	25
	50	48.3		50	65		50	35.3		12.5	35.3
	58.8	54.5		60	64.7		35.3	70		23.5	20
	54.9	64.3		53.8	71.9		31.3	54.5		31.3	9.1

## Sheet: S. Fig 4
		Panel a											Panel b
		her4#1	her4#2	her4#3	her4#4	her4#5	her4#6	her4#7	her4#8	her4#9	average		her4	neurons
	-90	-94.12	-89.25	-88.14	-90.06	-88.71	-95.37	-85.56	-93.4	-90.2	-90.5344		-67.6	-64.2
	-60	-83.98	-79.3	-79.2	-81.88	-78.32	-84.38	-76.03	-85.07	-81.2	-81.04		-68.9	-62.6
	-30	-74.68	-70.28	-71.02	-72.54	-67.1	-73.22	-66.48	-76.74	-70.3	-71.3733		-65.1	-63.2
	0	-64.36	-62.3	-62.01	-60.91	-59.21	-62.68	-56.5	-68.41	-63.8	-62.2422		-65.7	-53.8
	30	-55.02	-52.12	-53.2	-51.77	-49.8	-51.37	-47.43	-60.08	-55.5	-52.9211		-69.8	-54
	60	-45.81	-41.68	-44.98	-40.32	-38.6	-40.11	-37.93	-51.75	-46.4	-43.0644		-71.2	-58.2
	90	-37.2	-32.11	-36.08	-33.1	-28.88	-29.3	-28.37	-43.42	-37.4	-33.9844		-69.8	-60
	120	-29.08	-22.88	-26.02	-20.7	-20.01	-17.48	-18.83	-38.8	-27.6	-24.6		-69	-61.5
	150	-18.71	-11.05	-18.96	-10.05	-19.04	-7.37	-9.31	-26.76	-19.6	-15.65		-70.3	-66.1
	180	-9.31	-2.03	-9.08	-1.1	-8.94	3.59	0.22	-18.43	-11	-6.23111		-65.4	-54.7
	210	-0.98	7.89	1.03	9.2	0.76	14.63	9.64	-10.1	-2.3	3.30778		-64.3	-53
	240	6.38	17.08	10.46	19.36	9.76	25.56	19.3	-1.77	6.5	12.5144		-72.1	-55.8
	270	13.34	25.99	19.99	28.71	18.96	36.73	28.82	6.56	14.4	21.5			-53.2
	300	20.09	34.1	30.17	39.79	26.81		39.3	14.89	25.07	28.7775			-55
	330	29.08		43.71		36.3		51.2	26.22	34.9	36.9017			-53
														-59.2
														-65.3
														-62.8
														-62
														-61.2
														-61.1
														-60.6
														-56.8
														-58
														-58.4
														-50.3
														-52.6
														-65.1
														-62.1
														-55.7
														-54.8
														-58.9
														-62.3
														-62
														-63.2
														-55.7
														-52.3
														-58.5
														-57.9
														-61
														-60.6
														-57.8
														-55.3
														-56.2
														-56.8
														-56.4
														-53.8
														-55.7

## Sheet: S. Fig. 5
	Panel c - left				Panel c - right				Panel d- left			Panel d - right
	ACH 100uM	ACH 5mM	Ach 5mM with TTX		ACH 100uM	ACH 5mM	Ach 5mM with TTX		Control	TTX		Control	TTX
	0.777778	1.73333	1.83333		20.3	31.8	29.8		16.9	22.11		55.27	87.8
	0.666667	1.43333	1.44444		19.7	29	24.6		28.9	16.56		81.06	71.9
	0.555556	1.83333	1.46667		10.8	25.3	21.1		23.7	27.6		81.15	88.2
		1.23333	1.2		20.5	22.1	16.8		31.4	21		65.01	93
		1.13333			15.5	43.7	19.4		23.4			99.8
		1.03333			9.4	23.2	15		24.8			52.53
		1.2			28.1	20.2	11.7		18.3			81.1
		1.81			21	20.8	18		26.9			98.8
		0.95			9.7	15.9	12.8		22			72.11
		1.066			10	20.3	14.7		27.2			63.47
		1.56			19.6	27.7	11.5		15.5			49.68
					9.4	26.5	21.2
					17.3	36	18.7
					19.5	26.3	19.8
					28.4	33.1	16.1
					23.5	14.1	10.8
					17.6	14.5	13.3
					17.6	21.2	16.1
					17.7	15.3	15.9
					23.3	45.4	17.3
					21.5	28.1	25
					25.9	29.6	24.4
					9	20.8	13.9
					23	19.9	13
					12.1	29.2	14.2
					8.9	10	10.3
					20.2	19.2	23.9
					14	18	22.8
					20.7	18.2	32.8
					8	9.2	26.3
					29.5	30.4	19
					13.7	15.9	19
					22.1	20	24.1
					20.8	43.8	26.6
					28.3	26.7	20.7
					27.8	18.7	28
					8.9	29.1	18.8
					23.2	13.6	22.2
					38.8	8.7	11.4
					21.2	9.5	23.8
					20.9	13.2	20.4
					25	27.9	8.1
					13	15.6	26
					15.8	21.9	39.9
					18	13.5	32.8
					18.4	29.9	35.3
					20	29.7	32.9
					7.9	16.2	19.1
					18.3	14.7	14
					10.2	20.2	21.3
					15.7	15.9	19.7
					23.4	15.4	28
					32.7	21.5	18.3
					18.6	11.5	17.1
					28.9	16.5	14.6
					26.5	15.5	12.6
					9.3	10.6	18.3
					16.9	29.5	21.2
					11.6	16.6	19
					26.6	33.2	15.2
					20.8	28.8	17.7
					21.5	22.3	16.3
					22	18.3	19.2
					42	11	14.4
					12.9	24.8	14.8
					19.8	27.5	16.3
					20.4	12.7	12
					25.3	20.2	8.5
					24	20.5	9
					12.9	19.2	9.2
					8.8	21.4	19.3
					19.9	27.7	24.5
					27.9	17.9	28
					37.9	9.4	10.6
					27.2	24.2	9.7
					14	13.6	13.6
					43.6	28	19.8
					9.3	18	15.2
					19.6	30.4	14.3
					19.1	15.9	17.1
					26.3	30.4	14
					8.5	19.2	14.9
					25.5	19.8	22.9
					21.6	27.2	18.9
					26.8	17.4	20.4
					12.5	18.6	19.8
					18	22	12.2
					30.4	24.7	20.9
					24.1	13.8	8.3
					45.9	18.3	7.9
					22.1	24	13
					8.9	18.2	14.3
					14	18.9	12.6
					18.6	12.2	20.8
					33.8	17.4	15.5
					16.7	29.7	12.4
					25.5	20.9	23.2
					19.8	21.2	17.4
					24.3	25.5	16
					9.8	22.4	26.8
					20.6	22.4	27.1
					14.9	35.1	28.2
					22.3	24.6	19
					39.6	19.6	36.3
					31	23.5	32
					30	16.4	42.7
					20.7	29.8	19.2
					19.2	24	13.1
					16.8	15.1	30.1
					15.8	13.8	18.5
					17.9	14.1	16.2
					14.3	9.9	13.8
					19.3	14	13.9
					28.6	11.1	20.5
					36.8	13.1	23.4
					32.2	14.3	23.4
					27.9	16.5	17.5
					40.7	17.2	16.1
					46.7	31.8	18.1
					35.2	39.2	13.3
						24.5	27.3
						20.1	13.8
						16.5	19.9
						29	22.8
						17	24.4
						32.4	25
						20	24.3
						17	28.7
						14	23.3
						23.4	28.1
						27.4	26.8
						30.2	21.6
						16.9	17.6
						25.8	21.7
						20.5	18.3
						7.9	21.2
						29.9	21.5
						33.8	24.2
						17	27.1
						25.7	18.7
						21.4	15.6
						25.3	20.2
						15.1	16.1
						15.1	33.2
						24.2	17.3
						17.7	13
						24.4	17
						31	16.3
						30	27.5
						47.3	28.1
						23.5	22.8
						31.5	33.3
						24.8	27.6
						13.8	25.2
						18.3	19.9
						20.4	30.9
						24.4	22.9
						13.9	19
						16.9	22.5
						19.6	25.7
						55.6	23.8
						24.1	25.6
						22.1	37
						22.4	17
						14.5	23.1
						22.4	16.8
						8.4	23.8
						10.5	11.6
						13.8	20.4
						8.3	24.6
						18.3	35.8
						10.2	22.2
						11.7	12.6
						8.6	19.5
						42	27.3
						20.8	31.5
						43.9	21.3
						18.9	49.3
						29.2	43
						18.8	36.9
						11.6	22.8
						20.2	19.3
						27.6	19.8
						17.5	18.2
						17.5	29
						24.6	31.4
						28.9	21
						14.3	23.1
						28.5	20.2
						22.4	20
						28.5	17.4
						18.5	15.8
						15.1	23
						12.4	19.2
						14.1	10.6
						14.9	26.8
						19.9	32.3
						26.2	17.1
						24.1	24.2
						12.5	16.4
						14.5	15.9
						21.4	8.9
						17.7	14.5
						30.3	9.2
						25.3	19.2
						36.8	22
						27.3	16
						24	27
						17	24.4
						17.8	24.3
						16.3	25.5
						14.8	18.1
						23.6	15.2
						20	22.9
						19	22.4
						10.3	39.4
						13.4	34
						22.7	24.1
						21	16.2
						23.4	25.4
						19.5	32.3
						16.5	28.7
						15.7	27.8
						22.9	24.9
						21.3	31.1
						27.5	25.8
						10.1	46.8
						19	42
						15.9
						46
						39.7
						37.2
						21.2
						24.6
						31.2
						12.4
						26.8
						15
						29.3
						10.3
						19.5
						24
						22.3
						32.7
						20.2
						34.7
						32
						37
						32.1
						33
						14.2
						8.2
						19.3
						16.5
						24.3
						14.2
						12.7
						19
						16.6
						21.6
						19.3
						17.7
						21.3
						20.8
						23.1
						11.1
						29.9
						19.2
						20.2
						29.5
						20.2
						10
						13.5
						11
						19.8
						35.1
						20.8
						19.2
						29.9
						24.7
						27.1
						24.1
						25.9
						18.8
						29.7
						27
						13.5
						10.8
						16.8
						18.8
						21.1
						14.1
						14.3
						14.6

[truncated: 4 more sheets: S. Fig. 6 , S. Fig 7, S. Fig. 8, S. Fig. 9 ]
